# Supplementary material for: Evaluation of novel computerized tomography scoring systems in human traumatic brain injury: An observational, multicenter study
Source: PLoS Med. 2017 Aug 3;14(8):e1002368. doi: 10.1371/journal.pmed.1002368 (PMC5542385; doi:10.1371/journal.pmed.1002368)
Supplement: S2 Text — The code used for the statistical models in the study. (R) [file pmed.1002368.s005.R]

rm(list=ls(all=TRUE))


library(rms)
library(caTools)
library(MASS)
library(mice)
library(ggplot2)

#data_fused<-read.csv("dataset_fused_170128.csv", header=TRUE, sep=";", na.strings="NA", dec=".", strip.white=TRUE)
data_fused<-read.csv("dataset_fused_170128.csv", header=TRUE, sep=";", na.strings="NA", dec=".", strip.white=TRUE)
# View(data_fused)

# Missing

round(100*(colSums(is.na(data_fused))/length(GOS)), digits=0)


# Data str
data_fused$pupils<-as.factor(data_fused$pupils)
data_fused$Surgery<-as.factor(data_fused$Surgery)
data_fused$GOS<-as.factor(data_fused$GOS)
data_fused$Rotterdam_total<-as.factor(data_fused$Rotterdam_total)
data_fused$Helsinki_SUM_numeric<-as.numeric(data_fused$Helsinki_SUM)
data_fused$Helsinki_SUM<-as.factor(data_fused$Helsinki_SUM)
data_fused$Marshall_OK<-as.factor(data_fused$Marshall_OK)
data_fused$Stockholm_SAH_score<-as.factor(data_fused$Stockholm_SAH_score)

str(data_fused)


# fold CT scores
attach(data_fused)


data_fused$Stockholm_total_num<-lrm(Unfavorable~Stockholm_total)$linear.predictors
data_fused$Helsinki_SUM_num<-lrm(Unfavorable~Helsinki_SUM)$linear.predictors
data_fused$Marshall_OK_num<-lrm(Unfavorable~Marshall_OK)$linear.predictors
data_fused$Rotterdam_total_num<-lrm(Unfavorable~Rotterdam_total)$linear.predictors


detach(data_fused)

##  Imputation

attach(data_fused)
imp_data<-data.frame(GOS,age,pupils,Admission_GCS,multitrauma,hb,gluc,Death,Unfavorable,Marshall_OK,Stockholm_total,Rotterdam_total,Helsinki_SUM)
imp_data2<-data.frame(GOS,age,pupils,Admission_GCS,multitrauma,hb,gluc,Death,Unfavorable,Marshall_OK_num,Stockholm_total_num,Rotterdam_total_num,Helsinki_SUM_num) # with folded CT scores

detach(data_fused)

str(imp_data)
md.pattern(imp_data)
md.pattern(imp_data2)

imputations<-7
imputed.dat<-mice(imp_data,m=imputations,seed=1996)
imputed.dat2<-mice(imp_data2,m=imputations,seed=1996)

imputed.dat_one<-complete(imputed.dat,1)
imputed.dat2_one<-complete(imputed.dat2,1)

imputed.dat$meth # default ok 
imputed.dat2$meth # default ok


imputed.dat_one<-complete(imputed.dat,1)
imputed.dat2_one<-complete(imputed.dat2,1)

str(imputed.dat_one)
str(imputed.dat2_one)


# Check effect of imputation and folding scores:: IMPORTANT fit.mult.impute shows last imputaion model only !

fit.mult.impute(Unfavorable~age+pupils+Admission_GCS+hb+gluc+Stockholm_total_num, fitter = lrm, xtrans=imputed.dat2,data=imp_data2)
fit.mult.impute(Unfavorable~age+pupils+Admission_GCS+hb+gluc+Stockholm_total, fitter = lrm, xtrans=imputed.dat,data=imp_data)

fit.mult.impute(Unfavorable~age+pupils+Admission_GCS+hb+gluc+Helsinki_SUM, fitter = lrm, xtrans=imputed.dat,data=imp_data)
fit.mult.impute(Unfavorable~age+pupils+Admission_GCS+hb+gluc+Helsinki_SUM_num, fitter = lrm, xtrans=imputed.dat2,data=imp_data2)

fit.mult.impute(Unfavorable~age+pupils+Admission_GCS+hb+gluc+Rotterdam_total_num, fitter = lrm, xtrans=imputed.dat2,data=imp_data2)
fit.mult.impute(Unfavorable~age+pupils+Admission_GCS+hb+gluc+Marshall_OK_num, fitter = lrm, xtrans=imputed.dat2,data=imp_data2) 

fit.mult.impute(GOS~age+pupils+Admission_GCS+hb+gluc+Stockholm_total, fitter = lrm, xtrans=imputed.dat,data=imp_data)
fit.mult.impute(GOS~age+pupils+Admission_GCS+hb+gluc+Stockholm_total_num, fitter = lrm, xtrans=imputed.dat2,data=imp_data2)

fit.mult.impute(GOS~age+pupils+Admission_GCS+hb+gluc+Helsinki_SUM, fitter = lrm, xtrans=imputed.dat,data=imp_data)
fit.mult.impute(GOS~age+pupils+Admission_GCS+hb+gluc+Helsinki_SUM_num, fitter = lrm, xtrans=imputed.dat2,data=imp_data2)
fit.mult.impute(GOS~age+pupils+Admission_GCS+hb+gluc+as.numeric(Helsinki_SUM), fitter = lrm, xtrans=imputed.dat,data=imp_data)


fit.mult.impute(GOS~age+pupils+Admission_GCS+hb+gluc+Rotterdam_total_num, fitter = lrm, xtrans=imputed.dat2,data=imp_data2)
fit.mult.impute(GOS~age+pupils+Admission_GCS+hb+gluc+Marshall_OK_num, fitter = lrm, xtrans=imputed.dat2,data=imp_data2) 


##  Logist regression pooled p-values sanity check ----------------------------

# set.seed(1996)
# mod<- glm.mids(Unfavorable~age+pupils+Admission_GCS+hb+gluc+Stockholm_total_num, data=imputed.dat, family = binomial) # change CT score here ( use _num version )
# summary(pool(mod)) 


# Logist regression pooled p-values DW function to pool P values and get mean Pseudo-R2- ( function  dw_combine_imputations found below) 

names(complete(imputed.dat2,1))

set.seed(1996)
imputeddata<-imputed.dat2
formula<-Unfavorable~age+pupils+Admission_GCS+hb+gluc+Helsinki_SUM_num # change CT score here ( use _num version )
reg_type<-2
outcome_levels<-2
imputations<-7


dw_combine_imputations(imputeddata,formula,reg_type,outcome_levels,imputations) # for function see separate section below


## Ordinal regression pooled  --------------------------------     
# Combined p-values all imputations and get mean of Pseudo R2 ( function  dw_combine_imputations found below) 

imputeddata<-imputed.dat2
formula<-GOS~age+pupils+Admission_GCS+hb+gluc+Stockholm_total_num # change CT score here ( use _num version )
reg_type<-2
outcome_levels<-5
imputations<-7


dw_combine_imputations(imputeddata,formula,reg_type,outcome_levels,imputations) # for function see separate section below


## nested models significant using first imputation-------------------------
str(imputed.dat2_one)

# log reg 

a<- glm(Unfavorable~age+pupils+Admission_GCS+hb+gluc,data=imputed.dat2_one)
b<- glm(Unfavorable~age+pupils+Admission_GCS+hb+gluc+Marshall_OK_num,data=imputed.dat2_one)# change CT score here ( use _num version )
anova(b,a, test="Chisq") 


# ordinal regr
a<- polr(factor(GOS)~age+pupils+Admission_GCS+hb+gluc,data=imputed.dat2_one)
b<- polr(factor(GOS)~age+pupils+Admission_GCS+hb+gluc+Marshall_OK_num,data=imputed.dat2_one) # change CT score here ( use _num version )
anova(b,a, test="Chisq") 


## FIGURES----------------------


par(mfrow=c(2,2))


spineplot(as.factor(data_fused$GOS)~data_fused$Stockholm_total, main='Stockholm CT-score', xlab='Stockholm CT-score',ylab='Glasgow Outcome Score')

spineplot(as.factor(data_fused$GOS)~data_fused$Helsinki_SUM, main='Helsinki CT-score', xlab='Helsinki CT-score',ylab='Glasgow Outcome Score')

spineplot(as.factor(data_fused$GOS)~as.factor(data_fused$Rotterdam_total), col = gray.colors(5), main='Rotterdam CT-score', xlab='Rotterdam CT-score', ylab='Glasgow Outcome Score')

spineplot(as.factor(data_fused$GOS)~as.factor(data_fused$Marshall_OK), col = gray.colors(5), main='Marshall CT-classification', xlab='Marshall CT-classification', ylab='Glasgow Outcome Score')


# #____________________________________________________________________________________________________________________________________________________________________________________________________
# To collect  variances from all imputations and make combined P -values per variable
# Data_to_impute. Data frame of variables in cohort used fo imputation
# 
# typr 1= lm
# type 2 = lrm
# type 3 = glm ( not implemented yet)
# formula  such as GOS~Age+Days_after_trauma + + + 

dw_combine_imputations<- function( imputeddata,formula,reg_type,outcome_levels,imputations){
  
  
  model<-formula
  
  library(rms)
  
  
  Stat_sumc_SE<-NULL
  Stat_sumc_coef<-NULL
  Stat_sumc_var<-NULL
  Stat_psr2<-NULL
  for (i in 1:imputations){       
    datado<-complete(imputeddata,action=i)
    
    if(  reg_type==1){
      mod<-lm(formula(model),data=datado)
      preddys<-2  
    } else if ( reg_type==2){
      datado<-droplevels(datado)
      mod<-lrm(formula(model),data=datado)
      Stat_psr2<-c(Stat_psr2,mod$stats[10])
      preddys<-outcome_levels
    } else {
      print( "no such type yet supported")
    } 
    Stat_sumc_SE<-rbind(Stat_sumc_SE,sqrt(diag(vcov(mod))))
    Stat_sumc_var<-rbind(Stat_sumc_var,(diag(vcov(mod))))
    Stat_sumc_coef<-rbind(Stat_sumc_coef,mod$coef)
    
  }
  # ender<-length(attr(mod$terms,'predvars'))
  ender<-length(Stat_sumc_SE[1,])
  
  Stat_sumc_SE<-Stat_sumc_SE[,preddys:ender]
  Stat_sumc_coef<- Stat_sumc_coef[,preddys:ender]
  Stat_sumc_var<- Stat_sumc_var[,preddys:ender]
  
  
  
  m<-length(datado[,1])
  qmeans<-colMeans(Stat_sumc_coef)
  within_var<-colMeans(Stat_sumc_var)
  
  between_var<-(t(Stat_sumc_coef)-qmeans)^2
  bewteen_var_full<-apply(between_var,1,sum)*(1/(m-1))
  full_var<-within_var+bewteen_var_full*(1+1/m)
  full_SE<-sqrt(full_var)
  pvalues<-format(2*pt(-abs(qmeans/full_SE),df=m-1),digits=3,scientific=FALSE)
  
  if (  reg_type==1){
    print('last imputation')
    print(summary(mod))
    print('IMPORTANT ! The above is last imputation only ! ')
  } else if (  reg_type==2){
    print('Last imputaion')
    print(mod)
    print('IMPORTANT ! The above is last imputation only !')
    print('Pseudo-R2 by imputation ')
    print( Stat_psr2)
    print('mean Pseudo-R2')
    print( mean(Stat_psr2)) }
  
  print('Combined p-values')
  print(pvalues)
  
}
